# Supplementary material for: Proteomic Profiling of Inflammatory Protein Dysregulation in HLA-B27-Positive Ankylosing Spondylitis: Molecular Signatures and Potential Biomarkers
Source: Biomolecules. 2025 Apr 1;15(4):516. doi: 10.3390/biom15040516 (PMC12024590; doi:10.3390/biom15040516)
Supplement: Supplementary file 1 [file biomolecules-15-00516-s001.zip]

Archive with 1 entries (1 files):
- biomolecules-3450650-supplementary.xlsx
