# Supplementary material for: Proteomic Profiling of Inflammatory Protein Dysregulation in HLA-B27-Positive Ankylosing Spondylitis: Molecular Signatures and Potential Biomarkers
Source: Biomolecules. 2025 Apr 1;15(4):516. doi: 10.3390/biom15040516 (PMC12024590; doi:10.3390/biom15040516)
Supplement: Supplementary file 1 [file biomolecules-15-00516-s001.zip › biomolecules-3450650-supplementary.xlsx]

## Sheet: AS_TotalvsNC
Here shows the cleaned data of Normalized Protein Expression (NPX) values for 81 proteins in all samples. The other 11 proteins were excluded due to excessive missing values.
				AS patients																																											NC subjects
Assay	OlinkID	UniProt	Panel	A1	A2	A3	A4	A5	A6	A7	A8	A9	A27	A29	B1	B2	B3	B4	B5	B6	A10	A11	A12	A13	A14	A15	A16	A17	A18	A19	A20	A21	A22	A23	A26	A28	B7	B8	B9	B10	B11	B12	B13	A24	A30	A25	C1	C2	C3
MCP-3	OID00474	P80098	Olink Inflammation	0.14628	0.77726	10.9321	3.19977	2.24363	2.57801	9.05227	4.80813	1.92455	4.36419	6.7029	8.6596	2.14513	6.28633	6.33226	3.37603	6.97408	0.26712	4.21941	8.34346	7.48923	6.53023	10.9667	5.46142	10.3674	6.62089	8.62748	7.27984	8.16824	1.44167	3.39133	9.86106	8.50299	9.37994	9.14602	6.89239	0.95341	1.69997	1.21057	7.10465	11.0372	8.66647	2.07413	8.07287	2.15536	8.13478
ST1A1	OID00557	P50225	Olink Inflammation	5.43035	5.78861	8.36031	5.49273	7.59344	7.79929	7.97474	7.10128	5.81344	5.35908	9.33432	9.10808	6.12297	9.6174	9.69564	7.62739	7.92568	5.48879	6.51275	9.12497	9.23925	8.67355	9.34334	9.5264	9.37306	9.05257	9.32634	8.05415	8.84395	8.14258	9.57512	9.3164	8.73579	8.69636	9.1431	8.56641	8.48831	7.2261	5.48531	8.42722	8.95206	9.21704	9.16528	8.85216	8.98263	9.08552
IL8	OID00471	P10145	Olink Inflammation	3.99821	6.03258	13.8387	6.43734	5.80455	6.8566	12.8166	10.3372	4.64476	3.48308	13.6223	12.1852	6.58429	12.0481	11.0644	7.52676	12.0778	6.22407	10.2403	11.9427	11.3329	10.8946	13.7291	11.7961	13.1116	12.6598	13.3436	12.67	11.7423	6.07853	9.43174	14.2675	12.7612	12.7952	12.894	10.8118	8.22327	6.71694	4.13679	12.0967	13.6168	12.7222	7.79698	11.3553	7.90443	11.9422
CCL25	OID00551	O15444	Olink Inflammation	4.93969	5.40097	5.01701	5.95557	5.81584	5.99666	5.20326	4.52331	5.33538	5.61902	4.82353	6.44175	4.94801	5.94715	6.22537	5.77395	4.5374	6.22249	6.04034	5.86217	6.12604	5.87484	5.72022	5.84076	5.2333	5.76842	5.82505	5.15723	6.88165	5.22941	6.21597	5.32575	5.95814	5.34196	4.71974	5.62869	4.4337	4.58575	4.36367	6.51026	5.06956	5.41885	5.71547	5.5913	5.88731	6.48626
FGF-19	OID00545	O95750	Olink Inflammation	3.71338	6.02715	4.57206	5.23166	5.8357	5.97265	5.79312	6.5924	6.17126	7.57788	5.54989	6.13142	7.43861	7.32113	5.03456	6.22805	6.60608	3.78125	7.26707	6.06018	4.38824	4.33589	5.45139	5.02618	6.07937	6.35252	6.86854	5.82134	5.38333	5.91503	5.3683	4.38865	5.5608	4.71202	4.23521	6.64185	4.69635	6.44906	3.77178	5.5052	7.08632	5.45024	6.9566	7.44776	5.25343	6.10495
MCP-2	OID00549	P80075	Olink Inflammation	8.56813	5.89914	9.3086	9.08968	10.0029	10.7606	7.29362	10.0985	9.48345	12.0684	9.30721	9.03272	9.68311	10.4714	8.75698	9.58301	9.9	8.20592	11.1177	10.1061	9.53687	9.20103	10.2382	7.65138	10.6138	9.08628	9.11991	10.5775	9.81228	9.63627	9.86927	7.70617	10.2019	9.728	8.89241	10.393	7.70017	10.0246	8.68986	11.8706	10.5649	10.5241	10.4807	10.5033	10.5382	10.2195
CCL3	OID00532	P10147	Olink Inflammation	3.25627	4.02718	8.40698	5.27778	4.97217	7.27287	6.83952	7.18971	5.06558	4.85784	7.74303	7.8135	5.30302	7.98198	7.9347	5.534	7.37814	3.71686	5.60222	7.6413	7.21948	6.44951	9.21315	6.86017	8.75304	6.25673	6.8915	6.03276	5.66873	4.88996	5.56277	7.10147	8.54168	8.28603	6.69146	6.39236	4.22407	5.10823	4.8752	7.67741	7.60738	7.25948	6.34535	6.57214	6.22496	7.04233
CST5	OID00491	P28325	Olink Inflammation	5.55736	6.9154	5.63471	6.15258	6.22399	6.18572	5.02664	5.22937	5.49946	5.56108	5.69087	5.81202	5.9216	6.41223	5.74414	6.55122	5.35547	5.78363	6.16833	5.99777	6.49852	6.39903	6.54533	6.12172	5.20453	5.44182	5.56893	6.36646	5.79109	5.44304	6.07992	5.87778	5.95641	5.77794	5.37394	5.6067	5.90597	5.38462	5.70809	6.00079	5.58302	6.07113	6.56068	6.97049	6.07646	6.26205
IL10	OID00528	P22301	Olink Inflammation	0.42696	0.54867	1.22276	1.40093	1.23073	2.35984	2.46743	0.94434	1.93601	2.332	2.34135	2.3228	1.11542	2.16639	1.86706	1.28993	1.04852	0.8424	1.37847	1.49636	1.35506	1.1293	2.0179	1.67628	1.84834	1.17308	1.88302	1.35296	1.39173	1.15705	1.73171	1.74467	1.4653	1.10196	2.53936	1.74051	0.77259	0.55158	0.83208	3.51519	1.54886	1.66583	1.61567	1.46349	1.25166	2.1433
CCL11	OID00505	P51671	Olink Inflammation	5.72869	5.53208	6.5092	6.40654	6.9725	6.85194	7.19675	6.67255	5.96725	6.24588	6.63247	7.00735	6.60612	7.11775	6.76437	6.34758	6.2776	6.10455	7.14069	6.79243	6.50202	6.3356	6.69116	6.62796	7.09373	6.86765	6.31999	6.72311	6.58996	6.12267	6.50422	6.61742	6.78995	6.58366	6.2243	7.04051	5.65149	6.41807	5.94248	6.69658	7.15254	6.98346	6.38371	6.97208	7.28773	7.01458
TNFSF14	OID00506	O43557	Olink Inflammation	2.6541	3.39566	6.68848	4.74435	5.39402	6.35717	7.54876	6.00038	5.44468	3.48604	6.99606	6.79862	5.11614	6.81852	5.08368	5.63547	6.0827	2.31497	5.73347	6.21819	6.54858	5.49892	7.0843	6.71514	7.03473	6.28305	6.30333	6.35154	6.21995	5.73678	6.73349	7.07135	6.84941	6.43147	5.98083	5.65621	6.16246	4.93891	4.46798	6.79493	7.43327	6.93609	6.95443	5.60589	6.56956	6.51111
CDCP1	OID00476	Q9H5V8	Olink Inflammation	1.50625	2.98168	2.9173	4.37642	2.37452	3.28787	3.37756	4.23422	2.50413	3.56179	2.82619	3.67517	2.84135	5.18616	3.15373	3.07717	3.07181	1.71047	3.68443	3.30945	3.39476	1.8294	2.63297	3.60776	3.41757	2.39911	2.32525	2.54208	3.28069	2.37089	4.41116	3.42138	3.20817	3.41228	3.44298	3.71957	2.9064	3.1194	2.43717	5.6039	3.94485	2.85294	2.30389	4.09724	3.46956	3.86333
MCP-1	OID00484	P13500	Olink Inflammation	9.1502	9.10974	12.7339	10.8406	10.7339	11.1944	11.2088	11.2206	10.6182	10.7396	10.7845	11.4128	10.1035	11.5616	10.7544	10.5086	10.7648	9.40039	11.033	10.5872	11.0638	10.5126	12.7338	11.2391	12.3087	10.8774	11.1202	10.3421	11.5804	9.84688	10.4369	10.7738	11.2817	11.5689	10.8099	10.9378	9.85503	10.3441	9.47462	13.0059	12.9326	11.1201	10.5469	10.7672	11.7635	11.1495
NT-3	OID00554	P20783	Olink Inflammation	0.60787	1.32153	0.73572	1.47291	1.35804	1.9216	1.2651	0.23528	1.2289	1.1822	1.36302	-0.00394	1.61812	1.18392	1.13554	1.24079	0.50978	1.39906	1.30193	0.67223	1.00617	1.07084	0.77374	1.74226	1.29473	1.15723	1.71272	1.33339	0.80502	1.07309	1.2946	3.27055	0.93746	0.64184	0.53606	0.95701	1.39962	1.11519	0.86582	0.15256	0.7176	1.57501	0.72295	2.78105	1.51614	1.04823
MMP-10	OID00527	P09238	Olink Inflammation	8.37543	10.4475	9.51935	9.42377	9.64072	9.96386	9.76254	10.1572	10.5788	9.81392	9.69231	11.2666	9.95432	10.1164	10.5776	9.92038	9.27817	9.51623	10.0436	10.2258	10.331	11.0662	9.36793	9.76482	9.30558	8.9039	10.3324	11.5331	9.96996	9.45927	9.38444	9.70864	10.2874	9.34419	10.9772	9.48888	8.51549	10.834	8.51217	9.36353	10.6804	9.13996	9.49091	9.7641	11.1981	10.7759
TNFRSF9	OID00553	Q07011	Olink Inflammation	3.26959	3.18522	4.47761	3.89696	4.18539	4.54456	4.58784	4.63339	4.49927	3.93245	4.55761	5.05251	3.87701	4.90639	4.55385	3.73492	4.15267	3.04902	4.40141	4.30464	4.3239	4.26496	4.5762	4.83468	4.6317	4.31304	5.11964	4.05175	4.12394	3.99567	4.70187	4.37312	4.50392	4.04737	3.89118	4.32707	3.68385	3.14057	3.12839	5.01603	3.17931	4.1987	4.20115	4.51997	4.09945	4.78305
IL-12B	OID00523	P29460	Olink Inflammation	4.08363	4.02395	4.6677	4.64569	4.84515	4.90849	6.1876	3.77666	4.72198	4.73699	4.8718	5.65415	4.48538	5.2568	5.29939	4.818	4.94901	3.72868	4.31795	5.21501	3.84863	3.82509	5.28287	4.40953	5.65509	4.72809	5.17917	3.85026	5.30259	3.88921	4.57773	4.88303	5.06141	4.74815	4.97697	4.71446	5.27228	3.76325	4.47524	6.59092	3.34065	4.85642	5.21405	5.25138	4.5396	5.40968
CX3CL1	OID00552	P78423	Olink Inflammation	1.37988	2.38871	1.93739	2.74063	2.5749	2.67761	2.65411	3.37954	2.0673	2.79582	2.54563	3.08476	2.44995	2.66462	2.78333	3.29068	2.65805	1.69457	2.02192	3.14462	2.88118	2.6333	2.57101	2.51654	2.35851	1.73822	2.54733	2.66722	2.76881	3.41608	3.00203	1.86436	2.16678	2.01425	2.35244	2.45434	2.2756	3.38244	1.13259	4.60662	2.33669	2.24509	1.70553	2.34097	3.10073	2.79657
MCP-4	OID00504	Q99616	Olink Inflammation	11.3675	11.1305	13.3582	13.1345	13.2947	13.4718	12.6373	13.407	12.9489	11.6476	12.8231	11.9025	12.5987	13.5972	13.1938	13.3425	13.4343	11.4543	13.568	12.9694	12.5232	11.8483	12.1448	13.4451	14.0433	12.5402	12.2602	13.4379	11.8902	12.4485	13.9305	12.6435	12.8308	13.7637	12.1349	12.8262	12.9596	13.957	13.2151	13.3729	13.1579	13.3672	13.661	12.9908	13.2009	12.286
CD40	OID00542	P25942	Olink Inflammation	8.55339	8.55497	11.1194	9.67399	10.1122	10.7101	10.7813	10.8814	9.36857	9.07755	11.2147	11.371	9.65326	10.5701	11.243	10.1333	11.0629	8.90541	10.3794	10.845	10.5128	10.2432	10.8541	10.6287	11.0041	10.1848	10.7071	10.7327	10.6945	10.1094	11.3051	10.7146	11.1595	10.9186	10.4446	10.1103	10.207	10.0461	9.25987	11.1511	11.2046	11.1911	10.7802	10.7866	10.699	10.6724
IL-17C	OID00483	Q9P0M4	Olink Inflammation	3.11636	0.79665	1.07468	2.141	3.33323	2.70814	1.03661	0.29258	2.58866	1.17006	2.75873	3.231	3.00821	3.17339	4.04145	2.40959	0.34827	1.42947	3.53108	2.69989	3.61563	3.07781	1.72416	2.79995	1.92157	2.6626	3.29454	2.32689	2.19126	3.05688	2.35856	2.77043	1.68638	2.35918	3.39131	3.80347	0.84556	1.63773	0.6177	1.55878	4.10632	2.34081	2.57648	3.14539	1.50447	2.49439
CD244	OID00477	Q9BZW8	Olink Inflammation	5.42815	5.32837	6.16673	6.26749	5.92406	6.36412	6.41264	6.58232	5.75671	6.48195	5.94828	6.28737	5.93469	6.35005	6.2383	6.22455	6.64639	5.0319	6.38664	6.21311	6.39208	5.78501	6.40935	5.76994	6.55584	5.66444	6.29322	6.13037	5.67961	6.66407	6.12511	6.16304	5.85542	6.0959	5.76126	6.23719	5.94446	5.82192	5.77136	5.89274	5.70248	6.36745	6.1568	6.70462	6.14958	6.06829
LIF-R	OID00511	P42702	Olink Inflammation	2.33178	2.11054	2.46284	2.93276	2.90605	3.02737	3.15288	3.2058	2.25809	2.80883	2.93728	3.27054	3.14681	3.16509	2.52407	3.18562	3.25019	2.18118	3.09074	3.07943	2.44628	2.01629	2.74711	2.53179	2.85381	2.44957	3.29058	3.04781	2.79917	2.77981	3.12161	2.79994	2.69434	2.87084	3.3479	2.81434	2.30157	3.47835	2.33217	3.30738	2.76	2.71371	2.57801	3.12344	3.18146	2.97529
SCF	OID00500	P21583	Olink Inflammation	7.67594	8.08594	8.60548	7.92766	8.72077	8.23511	7.67673	8.38317	7.98711	8.28987	8.37319	7.89534	8.3853	8.62708	8.70409	8.85239	8.16688	7.93796	8.97329	8.58633	8.70023	7.71864	8.28445	7.60537	8.36723	8.17649	8.08028	8.77907	8.1835	8.27442	8.40622	7.99371	8.95	8.36188	8.41087	8.44907	8.44845	8.71774	7.91555	8.6867	7.97735	8.09074	7.92687	8.36843	8.69859	8.51257
IL-15RA	OID00514	Q13261	Olink Inflammation	0.50316	0.45765	0.41949	0.9104	0.6008	1.40101	0.82363	1.21713	-0.08702	0.76178	1.05458	1.29769	1.04457	1.68243	0.71265	1.06293	1.34894	0.52096	1.34837	0.70956	1.0929	0.9325	1.06486	1.59316	1.5248	-0.05884	1.11094	0.65654	1.02146	1.01054	0.97734	0.46627	0.87812	0.57902	0.37062	0.70471	0.46569	0.50429	0.04468	1.18812	1.24384	0.69668	0.8526	0.96683	1.32952	1.2843
CCL19	OID00513	Q99731	Olink Inflammation	9.08629	9.61368	10.3593	10.2449	11.2719	11.1776	8.87988	9.00666	10.907	11.0296	10.597	10.217	9.82907	10.7931	9.89262	10.2561	8.8627	9.36	10.1436	10.1474	10.4036	9.65165	10.2214	12.7156	11.0338	10.1349	11.298	10.0968	9.71873	9.74415	9.62399	10.7673	10.7988	10.0135	10.0748	10.1371	12.6988	9.01906	11.3722	11.0909	8.21159	10.996	10.9043	10.4644	10.5519	10.4749
CXCL5	OID00520	P42830	Olink Inflammation	7.76422	9.10737	12.0385	11.7553	11.4496	11.9818	11.6445	11.53	11.3544	6.10422	12.0308	12.0086	12.2365	12.4411	12.9247	11.7181	12.8757	8.99511	12.7089	10.8792	11.4517	9.62652	11.5804	12.7837	12.2005	11.48	11.6718	10.9633	9.1949	10.9906	12.3151	10.9651	11.6904	11.8409	11.6507	11.859	12.8133	11.9612	11.6282	10.9572	10.7195	12.9253	12.5085	12.8484	12.0149	11.7805
TWEAK	OID00555	O43508	Olink Inflammation	6.11383	6.22353	7.08204	6.75286	7.29678	7.30157	7.39693	7.13621	6.81591	6.25258	7.22602	7.30415	7.50244	7.63479	7.21505	7.42099	7.39201	6.51212	7.64301	7.31244	7.06681	7.10178	7.3257	7.44073	7.30125	7.26543	7.4731	7.51839	6.68908	7.43447	7.65228	7.48199	7.16272	7.22961	6.60078	7.10939	7.01128	7.4783	6.13374	6.6461	6.71014	7.25919	7.34711	7.435	7.64644	7.22947
CCL4	OID00498	P13236	Olink Inflammation	4.33875	4.9228	7.78193	6.78264	7.12612	8.80823	7.54551	7.74818	6.42168	6.16841	8.26595	7.63416	7.08948	8.14647	8.43762	6.72406	7.54032	5.4864	7.0176	7.92685	8.13805	7.42115	9.19285	7.06587	9.00315	6.28036	7.49739	7.54183	6.12588	7.02856	6.96055	7.08809	8.63032	7.5637	6.98425	7.36458	5.92802	6.75315	6.83078	7.94658	6.82715	8.41247	8.07663	7.60213	7.01368	6.9364
MMP-1	OID00510	P03956	Olink Inflammation	12.2523	12.7681	14.6483	14.6928	15.8835	15.0846	16.2071	15.7063	14.0063	11.4039	16.1153	15.878	16.0798	15.4238	15.9246	14.6011	14.2315	11.9698	14.7346	15.5666	15.4828	13.4325	15.028	16.0075	15.7266	14.5769	15.8861	14.5126	13.6727	15.1806	16.1155	15.969	15.4258	15.1713	14.6925	14.638	15.0993	15.7014	13.8749	14.5843	15.7728	15.2123	16.0658	14.5556	15.6212	15.4095
TRAIL	OID00488	P50591	Olink Inflammation	8.08779	7.61482	8.24225	8.69128	8.76076	8.75351	7.85906	8.35743	7.85226	8.81522	8.73697	8.60929	7.88139	8.34316	8.22333	8.24208	7.83124	7.55387	8.2977	8.48647	8.59988	8.25445	9.00668	8.48651	8.86705	8.47576	8.96314	8.39334	8.32027	8.61107	8.59179	8.74048	8.38756	8.12851	6.73595	8.62648	8.04106	7.84217	7.50681	8.85344	8.44464	8.77633	8.36625	8.42799	8.85453	8.60952
AXIN1	OID00487	O15169	Olink Inflammation	1.50519	2.10212	2.62801	0.21337	1.4567	1.94697	3.1414	3.84689	1.21782	0.77228	3.4936	2.91628	1.22324	2.46001	4.13933	1.23647	2.91933	1.1831	0.75319	2.26509	3.0226	2.58262	2.86919	3.11717	3.43441	3.11967	3.55581	2.58005	3.13517	1.59672	3.39223	3.16311	2.99916	2.74779	2.08048	1.89591	6.68082	0.93564	1.61442	2.32131	3.33171	3.51083	2.72319	2.23713	2.82863	2.17329
Flt3L	OID00533	P49771	Olink Inflammation	7.19236	7.42825	8.03061	8.13646	8.12757	8.96544	7.94625	8.50966	7.80017	7.41555	7.59773	8.19076	8.62356	8.79503	7.8721	8.68217	9.30474	6.5151	8.27329	8.10931	8.31117	6.79209	7.66287	8.24569	7.68458	6.87084	7.72491	7.49553	8.56124	7.77277	8.69194	7.5249	7.92725	8.19072	8.33955	8.47337	7.98166	8.56922	8.5487	8.51235	7.15245	7.28243	7.23975	8.03985	8.56943	7.92275
CXCL6	OID00534	P80162	Olink Inflammation	5.24345	6.06156	7.9427	8.40673	7.84792	8.14397	8.89346	8.58922	7.0371	5.35117	8.09922	7.73707	7.83421	8.50446	8.04232	8.16489	8.42879	5.10168	7.89397	9.16921	8.42101	7.1089	8.61659	7.72058	9.47552	9.01694	8.7221	8.38589	7.18844	8.70683	8.34328	8.3404	8.07109	7.89633	8.46458	7.30692	9.89728	7.97541	8.48772	8.50185	8.09233	8.11998	8.25047	8.06268	7.88733	8.50582
IL18	OID00501	Q14116	Olink Inflammation	9.73203	11.4209	9.033	9.51029	8.43019	9.23853	9.68202	10.1768	9.11808	9.46176	9.23818	9.75065	7.81002	9.1265	9.6652	9.30743	8.68623	9.6305	9.30693	9.70269	9.27781	8.40163	9.13077	9.0646	9.73505	8.20082	9.42439	9.24986	9.08294	8.7431	9.7042	9.35616	8.97174	9.28392	8.70134	8.69324	9.55808	8.36613	9.02019	10.3392	9.66256	9.11401	8.8539	9.37333	9.65625	9.99523
LIF	OID00547	P15018	Olink Inflammation	-2.56042	-1.46947	0.02234	-2.05329	-1.87121	-0.7829	-0.58646	-1.37547	-1.21644	-1.78007	-1.08799	-1.04805	-1.27309	-0.8511	-0.88909	-1.85319	-1.2837	-1.86122	-1.08246	-0.98256	-1.05084	-1.04753	0.6516	-0.71258	0.61927	-1.32848	-1.20902	-1.41086	-1.20541	-1.56917	-1.69293	-0.20345	-0.03547	-0.73399	-0.45508	-1.65679	-1.91378	-1.674	-2.36267	0.06843	-0.23233	-0.1964	-1.15115	-1.24014	-0.81594	-1.18974
FGF-5	OID00509	P12034	Olink Inflammation	-1.58479	-1.47082	-1.2349	-0.99097	-1.15356	-0.27371	-1.13278	-1.09136	-1.32061	-1.43839	-0.70939	-0.67421	-0.83324	-0.28636	-0.5755	-0.96352	-1.03604	-1.17736	0.04436	-0.75376	-0.57244	-0.55185	-1.19602	-0.4074	-1.0136	-0.66537	-1.06823	-1.30961	-1.05396	-0.78498	-1.27393	-0.87737	-0.92186	-1.52679	-0.92304	-0.98327	-1.20029	-0.76362	-1.64647	-0.53625	-1.19581	-0.82331	-0.86067	-0.67651	-0.44826	-0.77322
CD5	OID00531	P06127	Olink Inflammation	5.41719	4.6388	4.23054	4.45278	4.41972	5.20391	4.84577	5.21001	4.48589	4.28177	4.89794	4.96747	4.57821	5.00372	4.51997	4.88894	4.59013	4.89139	4.98179	4.86907	4.43211	4.43426	4.99221	4.83734	4.50732	4.1873	5.19045	4.79203	4.91701	4.25772	4.58019	4.38244	4.55412	4.36936	4.29487	4.227	4.91874	3.99958	4.31295	4.94546	3.81213	4.46946	4.66909	4.59018	5.06743	5.19294
VEGFA	OID00472	P15692	Olink Inflammation	9.57428	9.54149	11.4944	10.3413	11.7047	11.0311	12.1872	11.5943	11.1878	9.53137	12.1522	12.0937	10.64	10.8598	11.8321	10.7328	10.6227	9.41232	12.06	11.8087	11.0135	11.0491	11.6084	12.5043	11.5724	11.9861	12.4654	11.6703	10.2702	11.4177	13.1211	12.6291	11.656	11.9306	12.0066	11.0387	11.2346	11.3536	10.1559	10.8497	11.6282	11.9888	11.1987	10.8034	11.6452	12.0708
uPA	OID00481	P00749	Olink Inflammation	7.87324	8.18986	9.57721	9.11271	9.71812	8.87906	9.91378	9.181	8.54719	8.82173	8.98869	8.9577	8.91006	9.2761	8.63392	8.91219	8.71558	7.77194	8.89747	9.79161	9.74582	8.43636	8.78045	8.96894	9.21709	8.82987	9.22715	9.01934	9.30704	8.9926	9.17356	9.28403	9.01973	8.56582	8.76479	9.25315	8.82538	8.85079	8.25214	9.35661	8.59843	9.02124	8.64885	9.3609	9.09503	8.78403
EN-RAGE	OID00541	P80511	Olink Inflammation	0.46823	0.53191	5.04617	1.53344	3.15292	3.80649	4.9484	4.6364	0.74739	0.29169	5.09461	3.92486	3.06475	4.39804	3.44633	3.50827	3.52316	0.78464	4.24995	5.16163	4.66778	3.41476	4.53362	5.54572	4.98508	5.40008	5.06106	3.76056	2.75721	3.69167	4.27534	5.91111	3.42452	3.38432	3.65081	4.05469	2.55754	2.04801	-0.84656	4.91794	4.72185	5.22296	3.23225	4.14611	4.0342	3.21365
OPG	OID00479	O00300	Olink Inflammation	8.74137	9.0281	9.87642	9.76415	9.58035	9.04221	10.4372	9.54711	9.45061	9.15278	9.57731	9.61847	9.6386	9.83373	9.53522	9.62402	9.8052	8.82301	9.73102	9.72886	9.7549	8.96242	9.52028	9.67477	9.94922	9.44559	9.91321	9.60924	9.07141	9.12569	9.75447	9.58909	9.66686	9.36026	9.75182	9.74559	9.39905	9.93253	9.1246	10.7219	9.68185	9.19816	9.34486	9.94424	9.79429	9.91773
DNER	OID01213	Q8NFT8	Olink Inflammation	7.23445	7.13832	7.52278	7.70266	7.68746	7.76593	7.89145	7.80549	7.3726	7.23616	7.66212	7.4442	8.04231	7.85953	7.50034	7.54006	7.64426	7.1275	7.80733	7.98743	7.30041	7.14902	7.72661	7.3592	7.68704	7.53822	7.77138	7.98185	7.08548	7.80094	7.39649	7.60189	7.88087	7.24901	7.44608	7.19072	7.08654	7.55408	7.03784	7.47812	7.92335	7.70597	7.7266	7.63544	7.65239	7.78186
IL-10RB	OID00515	Q08334	Olink Inflammation	5.9937	6.0184	6.36837	7.02748	6.4868	6.84937	7.08833	7.21348	6.53736	6.57801	7.00644	6.9014	6.34245	6.9716	6.75467	6.86951	6.71272	6.22515	6.88881	7.06344	6.67469	6.28021	7.0704	6.93353	6.53129	6.38771	6.6583	6.89254	6.50707	7.12533	6.85887	6.78821	6.66553	6.40513	6.45313	6.36849	6.14515	6.40966	6.12363	6.99421	6.1176	6.436	6.50108	6.78184	7.012	7.0079
CD6	OID00499	P30203	Olink Inflammation	6.57999	5.01717	4.18019	4.8828	4.77763	5.42754	5.14437	4.94049	4.78134	5.30644	4.26429	4.65681	4.11685	5.36121	3.79194	4.44978	4.68453	5.43214	4.93949	4.91809	4.77587	3.99825	4.93093	3.58263	4.95367	4.55015	5.31747	4.59941	3.72917	4.89426	4.37935	4.81133	4.91101	4.47736	4.32935	4.3798	5.28032	4.18482	4.56538	4.70019	4.26531	4.36804	4.92867	4.55774	4.51918	4.21272
Beta-NGF	OID00519	P01138	Olink Inflammation	0.83175	0.84724	1.23076	1.19952	1.46066	1.60235	1.5142	1.54212	1.14128	0.93788	1.56743	1.41667	1.49959	1.59113	1.51709	1.51878	1.36928	0.85896	1.58658	1.56587	1.38484	1.07972	1.52423	1.41015	1.89271	1.31136	1.3408	1.57254	1.1488	1.37609	1.53609	1.49793	1.48919	1.34588	1.13054	1.13239	1.13478	1.37921	0.98514	1.25518	1.4172	1.41019	1.46697	1.07621	1.45896	1.38825
CSF-1	OID00562	P09603	Olink Inflammation	7.3538	7.51972	8.08028	8.12883	8.25971	8.35824	8.92336	8.75698	8.08801	8.05939	8.52082	8.75332	7.91157	8.63767	8.61155	8.41721	8.63092	7.31694	8.47142	8.32161	8.42612	7.97089	8.47715	8.65652	8.46977	8.00051	8.20854	8.21799	8.07038	8.07758	8.4338	8.67615	8.44343	8.27022	8.69409	8.03234	8.02267	7.96778	7.73479	8.85563	8.12427	8.34533	8.37445	8.06689	8.4022	8.39027
CXCL10	OID00535	P02778	Olink Inflammation	-1.27415	-1.01124	-0.49787	-0.80039	-1.16249	0.52941	-0.58748	0.31565	-0.16929	1.37586	-0.69711	-1.0107	-0.15546	0.41161	-0.03976	-0.63395	0.09697	-0.84276	-0.2305	-0.91513	-0.41455	-1.31504	-0.30295	0.19418	0.17679	-1.17605	-1.27153	-0.53631	-0.83934	-0.24431	-0.25087	-0.85127	0.07883	-1.10369	-0.23869	0.28734	-0.55134	-0.44657	-0.57113	1.37596	-0.71607	-0.54005	-0.53821	-0.60906	-0.28974	-0.60624
CXCL11	OID00486	O14625	Olink Inflammation	5.7395	6.25709	8.26855	6.55158	7.85356	7.07033	8.55915	7.73671	7.97533	10.4519	7.76564	9.02691	6.90558	8.28039	8.72358	7.29838	8.29623	5.12252	7.61722	7.52308	7.06508	6.31727	7.14985	9.31166	9.08271	7.82472	8.04468	7.43191	8.33942	6.79565	8.76817	8.21382	7.34681	7.22505	7.05094	7.91055	9.27553	7.26399	7.20583	11.4833	8.10927	7.72936	7.27697	6.92603	8.12896	8.68322
CCL28	OID00539	Q9NRJ3	Olink Inflammation	-0.66865	-0.49305	0.06643	-0.40007	1.70216	1.64904	2.27731	1.31408	0.52426	0.22496	1.02318	0.81788	0.61265	0.7498	1.22782	0.56665	1.29674	-0.45377	0.68796	0.46195	0.57118	0.83929	0.05301	1.45581	0.96799	0.47167	0.67526	1.41697	-0.34932	0.1127	1.44882	1.3358	-0.04837	-0.5663	0.83196	0.35579	1.19898	1.20014	-0.11856	0.29859	0.86254	0.62965	1.13442	0.86169	0.67158	0.64544
PD-L1	OID00518	Q9NZQ7	Olink Inflammation	4.4393	4.57411	4.95084	4.83446	5.11294	5.07145	5.62261	5.3859	4.70696	5.64852	5.11779	5.63738	4.34981	5.2934	5.58955	5.11476	4.92425	4.15346	5.21116	5.48665	4.97097	4.60176	4.72845	5.48177	4.94492	5.08796	5.08543	5.00788	4.77247	5.19959	5.50814	5.06519	4.88223	4.552	4.55188	4.68921	5.18069	4.36953	4.30177	6.51171	5.35556	5.2646	5.09329	4.94607	5.30706	5.69465
LAP TGF-beta-1	OID00480	P01137	Olink Inflammation	3.12967	3.24655	4.66152	4.94167	6.19722	5.83296	6.10558	5.49909	4.30253	3.69893	5.4151	4.77629	4.87754	5.30029	5.67871	4.95961	5.48482	2.95483	5.05453	4.92726	4.82227	4.76962	5.10071	5.32852	5.1904	5.41196	5.45106	5.01515	4.69767	5.15312	6.04195	5.64496	4.99427	4.87649	4.56483	4.42127	5.1702	4.93556	4.16339	4.72866	4.82126	5.61978	5.1762	4.85554	5.49676	4.69664
IL7	OID00478	P13232	Olink Inflammation	-1.08125	-0.77318	2.21322	3.17351	2.44633	1.89948	2.67767	2.35671	0.91496	-0.69738	2.52216	1.66079	2.30176	1.31754	3.15691	2.82256	2.49003	-0.73685	2.84356	1.69373	1.9399	1.4063	1.28499	2.43188	2.06069	2.16689	2.20596	1.88319	1.27941	2.68307	3.36455	3.18562	2.06531	1.461	2.18102	1.98918	1.5043	2.79056	0.92867	1.1394	2.09176	2.27728	1.92482	1.78706	2.80591	1.66178
CD8A	OID05124	P01732	Olink Inflammation	7.81275	7.826	7.52598	7.9648	7.82561	9.16642	7.43752	6.96035	8.08202	8.76472	8.00464	8.0908	7.34107	8.80495	7.57275	7.72405	6.49895	7.50857	8.41155	8.38864	8.01601	8.28941	9.25623	8.26789	9.81189	8.21852	8.70344	9.13446	8.03318	8.59451	8.16191	8.55158	7.61361	7.98548	8.21647	8.46911	8.31494	7.29596	8.15009	9.22063	6.59136	8.44718	7.90789	7.5084	8.64462	8.65262
CCL20	OID00556	P78556	Olink Inflammation	9.07648	6.96831	6.81898	7.35085	7.26318	7.66736	7.98612	6.74544	7.78607	6.11281	6.60393	8.55794	6.52146	6.81672	7.49796	6.17619	6.5968	6.57049	7.26994	6.58907	6.215	6.94086	7.05278	6.50796	8.06443	6.20367	7.70987	6.21311	6.68184	11.6982	5.76923	9.40399	6.76841	7.04208	6.48133	7.3704	6.89656	5.27819	8.7776	7.36884	8.2329	6.51474	6.84289	5.74038	6.1975	5.42591
CXCL9	OID00490	Q07325	Olink Inflammation	5.23213	6.7193	6.21686	5.23648	6.16425	5.56229	7.79936	6.65068	6.83633	7.32677	5.70677	8.15181	5.29865	6.43073	7.59529	6.11332	6.41618	4.92565	6.22211	5.69888	6.32989	5.71413	5.5294	7.97333	7.85941	5.6335	6.40023	6.00113	9.26101	4.60313	6.30688	7.18216	6.34105	5.53039	8.18371	7.49145	7.62511	6.18848	5.19587	10.0116	5.53723	5.67102	5.77462	6.47956	6.54135	6.95479
IL-24	OID00524	Q13007	Olink Inflammation	0.51228	-0.59697	0.02056	1.12902	0.2733	0.30004	1.33129	0.05421	0.04663	0.0551	0.39982	1.0377	-0.11087	0.9684	0.97857	1.29558	1.65086	-0.05647	1.1072	0.25119	2.07415	0.01577	0.36856	1.07934	1.05353	0.48849	0.52287	-0.33381	0.41124	-0.29754	0.19909	0.5027	1.33736	0.35507	-0.05834	0.48636	-0.11122	0.01414	0.46102	0.52172	0.94084	0.54804	1.52256	0.64113	0.24156	0.99587
TNFB	OID00561	P01374	Olink Inflammation	2.82042	3.48605	4.10072	3.47787	3.66826	4.212	4.44691	3.77494	4.08123	3.86846	3.64669	4.32882	3.9082	4.40034	3.85451	4.24945	4.07594	4.80711	3.4672	3.56033	3.64119	3.44534	4.40415	3.86122	4.06353	3.39667	3.64235	3.81348	3.46485	3.50376	3.45845	3.87208	3.67255	4.07607	2.54614	3.5311	3.91516	3.82764	3.03555	5.05788	2.90672	5.52593	3.5609	3.81372	4.04373	4.2417
IL-18R1	OID00517	Q13478	Olink Inflammation	7.87711	7.27829	8.0067	8.94059	8.20174	8.50628	9.06741	8.55802	8.09592	7.58375	8.55201	8.85984	7.88701	8.66913	8.42659	7.85337	8.19421	7.03377	8.59425	8.76674	7.76214	7.06501	8.18106	7.80466	8.62489	7.91367	8.21723	7.95439	8.10159	8.31071	8.56352	8.87696	8.68514	8.31683	8.51914	8.10885	7.46629	7.43535	8.12941	8.72273	8.8231	8.01419	8.19193	7.84909	8.9545	7.72012
TRANCE	OID00521	O14788	Olink Inflammation	4.83828	4.97603	4.15394	4.71785	4.7873	6.81353	5.16855	5.60209	4.93106	5.56886	5.53426	5.73792	3.62225	4.92303	4.56418	4.49359	4.74402	4.85453	4.99172	5.09139	4.91955	4.95036	5.84003	4.10778	5.3905	5.55142	5.57048	5.70936	4.16882	5.37489	6.24663	5.24958	5.82022	5.60238	4.97611	4.91908	3.9147	3.79829	4.47307	3.56841	3.32889	6.50845	5.43896	4.46927	5.77936	3.9325
GDNF	OID00475	P39905	Olink Inflammation	0.97047	0.74134	0.98036	1.67986	0.92884	2.11553	0.71608	0.86022	0.75372	0.73879	0.78492	1.07261	1.09299	1.48794	1.55861	1.50501	0.75602	0.66403	1.99428	1.38445	1.21047	1.57578	1.03031	2.02435	1.41214	1.19035	1.12424	1.44114	1.19967	0.95635	1.79454	1.56004	0.76188	0.38857	1.3541	0.92086	0.62271	0.96012	0.47158	1.35844	1.12913	1.90089	0.90721	0.84426	0.81992	1.39333
ADA	OID00560	P00813	Olink Inflammation	4.27801	4.12816	4.24581	4.44231	3.89678	4.24764	4.58822	4.39782	4.5114	4.46472	4.27527	4.25444	4.11023	4.1184	3.97295	3.9243	3.77389	4.29305	4.15403	4.78722	3.91835	3.6279	4.40932	3.93296	4.45646	4.1388	4.78635	4.08546	3.58581	3.72119	3.97313	4.96725	4.35854	3.7543	4.01372	3.82291	7.24792	3.23553	3.85347	4.26963	4.45423	4.40117	4.02038	3.99761	3.79582	3.93588
CXCL1	OID00496	P09341	Olink Inflammation	5.56452	7.13595	8.59731	8.11752	8.04047	8.62702	9.94224	8.71248	8.45071	5.16838	9.06698	9.38491	8.39851	8.71408	9.11073	8.13662	8.6543	6.00338	8.6587	10.6165	8.47359	7.80995	8.98592	9.76045	9.3965	9.26397	9.08009	8.63225	7.84861	8.75574	8.78662	9.27295	8.92927	8.30177	9.48752	8.03448	11.217	8.80618	8.70982	11.551	8.76006	8.94539	8.43159	8.82281	9.04388	8.51968
OSM	OID00494	P13725	Olink Inflammation	2.48942	2.33466	6.59877	3.21194	2.92352	4.54294	7.00712	4.49305	5.56264	2.39453	6.36148	5.69953	4.27222	5.80788	5.83734	4.11052	5.95033	1.6427	5.37201	5.35409	5.31057	4.57132	6.57227	5.71392	5.93299	5.23727	5.83834	5.83413	5.32356	4.48205	5.16671	6.89718	6.19268	5.75455	6.23502	4.39969	4.96935	3.6403	3.24008	6.05741	6.8089	6.17284	4.63452	5.1247	3.48616	4.94397
IL-20RA	OID00489	Q9UHF4	Olink Inflammation	-1.41312	-1.20708	-1.1083	-1.2162	-1.45468	-0.13575	-0.86047	-0.55136	-1.87584	-0.67707	-0.64134	-0.7635	-0.60381	-0.94928	-1.04389	-1.11392	-0.91394	-1.17788	-0.61139	-1.51477	-1.50236	-0.75769	-0.86482	-0.67517	-0.96676	-1.40266	-0.96881	-1.21552	-1.40929	-1.0535	-1.03344	-0.60472	-0.78047	-1.72804	-1.37255	-1.32418	-0.95637	-1.02068	-1.61603	-1.75077	-1.0303	-0.8634	-0.79815	-0.58515	-1.26529	-1.519
SLAMF1	OID00502	Q13291	Olink Inflammation	-0.47186	0.31733	0.55076	1.28856	0.80585	1.45402	1.94406	1.88079	0.51966	1.4679	0.80622	1.02867	0.9842	1.42437	1.2558	0.65668	1.03951	-0.11199	0.94801	0.81245	1.23866	0.79772	0.68719	1.77194	0.79108	0.06132	0.91202	0.25895	0.28066	0.61764	1.33297	1.28824	0.18037	0.38155	0.70732	0.83297	-0.25954	0.00736	0.37365	0.78304	0.30897	0.69442	0.15945	1.04092	0.49416	0.47974
TGF-alpha	OID00503	P01135	Olink Inflammation	2.14964	2.76533	4.2211	3.38225	3.86882	4.17608	4.67257	3.18096	4.07997	2.28456	5.43149	3.96529	4.56193	4.6503	4.8699	4.02231	3.12856	2.19933	4.48973	4.26921	4.52201	3.74646	4.6236	4.48001	4.43519	3.7612	4.70155	4.77491	3.72729	4.33709	4.46509	4.95548	4.47389	3.97086	5.21979	3.15263	2.70375	3.35824	2.91665	3.53418	5.46641	4.83724	4.25425	3.49418	3.47617	3.48786
FGF-21	OID00512	Q9NSA1	Olink Inflammation	6.75704	6.56316	5.23899	7.98123	2.54631	8.97528	5.69357	7.48837	6.42139	4.776	6.75337	6.9995	4.40026	6.29023	5.19961	6.06212	4.76442	6.89398	4.96421	6.14306	6.44784	3.86801	5.06962	5.50491	7.27606	6.71941	7.19219	4.08072	6.31392	6.34782	7.54361	5.69833	7.5606	6.60635	4.81397	6.5702	2.0863	4.34793	7.89748	8.12302	3.84831	6.1666	7.647	6.87497	5.58072	4.02222
SIRT2	OID00538	Q8IXJ6	Olink Inflammation	3.2759	3.45913	3.12645	0.82422	3.3042	3.76667	3.75309	2.92691	3.73142	3.43416	3.90923	3.35542	0.35281	3.10375	5.14277	1.98	2.30998	2.99415	2.46899	3.41579	3.64002	3.11981	3.66619	4.52768	4.44459	4.06601	4.35149	3.59658	2.9123	2.49062	4.01752	3.85669	3.23947	4.21032	3.72099	2.06098	7.07654	1.92228	3.1086	3.39202	4.20477	4.00877	2.72407	3.42111	3.1283	2.28482
HGF	OID00522	P14210	Olink Inflammation	7.49136	6.964	9.09142	8.21115	8.57532	8.81418	10.101	8.90139	8.61061	7.67313	9.40571	8.58888	8.859	9.10491	9.10799	8.57953	8.70032	7.07177	9.2323	9.23723	8.50274	8.07196	9.0852	9.20572	9.2045	8.69107	8.8157	9.22404	8.26388	9.03893	9.6905	9.42957	9.18314	9.04724	9.36509	8.43394	8.78646	8.64485	7.89177	8.8725	8.8864	9.36315	8.79141	8.46161	8.22698	8.55144
CCL23	OID00530	P55773	Olink Inflammation	7.83305	9.92868	8.80014	9.43366	9.57847	9.16522	10.2682	9.6593	9.93539	9.0405	9.35175	9.23438	9.16313	9.36414	9.75349	8.94487	9.03133	8.76773	9.79902	9.35036	9.44577	8.93842	9.4104	10.0131	8.90824	9.18567	9.48345	9.33657	8.67404	8.50794	10.5112	9.67263	9.10497	8.44569	10.0923	8.46962	9.26957	9.08647	8.83071	10.2728	8.97059	9.49846	8.79228	9.35486	9.52048	9.10056
FGF-23	OID00507	Q9GZV9	Olink Inflammation	1.78907	1.65656	0.25929	0.66083	0.7241	1.86434	0.82944	0.83155	1.49988	1.5065	1.1938	0.91438	1.01225	0.98715	1.67759	1.18128	0.51709	1.49388	0.94181	0.94069	0.45653	1.12268	1.02598	1.36685	1.02155	1.07643	1.11707	1.01724	0.41569	0.74319	0.93977	1.0133	0.85851	0.22813	0.53924	0.50479	0.96087	0.62942	1.66581	0.97198	0.62636	1.29835	0.89527	0.94254	0.7971	0.47239
STAMBP	OID00558	O95630	Olink Inflammation	5.09651	5.01403	4.38175	3.68269	5.25886	5.06694	4.26522	5.67822	5.64517	5.11158	5.03311	4.60581	3.78925	4.66401	5.52678	3.58282	3.94079	4.72485	4.40596	4.28637	5.01164	4.39691	5.16594	5.18813	5.35121	5.17554	5.18136	4.66452	4.57808	3.931	4.83249	5.27208	4.62886	4.7405	4.23822	3.98657	8.55042	3.66486	4.81487	4.35454	4.74647	5.02544	4.65629	4.82083	4.78367	4.21259
IL-10RA	OID00508	Q13651	Olink Inflammation	-1.42581	-1.94457	-2.08933	-1.13769	-0.86014	-1.02946	-0.51199	-0.94105	-1.78478	-1.71607	-0.81016	-1.00335	-1.36493	0.10279	-1.25942	-0.48672	0.80238	-1.99655	-0.71037	-1.54577	-1.04383	-1.31054	-1.13905	1.89389	-0.78918	-0.5837	0.32469	-0.2959	4.57604	-0.02125	-0.4425	2.1169	-1.22615	-1.16333	-1.07179	1.3	-1.03389	-1.76272	-1.80765	-1.26958	-0.85747	0.35764	-0.39446	-1.18077	-1.08312	-0.76111
IL-17A	OID00485	Q16552	Olink Inflammation	-0.17951	0.19098	0.86679	1.02638	0.94589	0.51623	2.02476	0.57841	1.74454	0.43621	0.94556	2.4598	1.48855	0.37871	2.07846	0.2299	0.98056	-0.56748	1.82184	0.61667	0.75435	0.6471	1.59463	1.25787	0.45429	0.38774	1.2053	-0.04264	0.4067	0.71286	1.35654	0.24863	1.52395	0.9755	1.58496	0.71016	-0.12081	-0.14826	-1.88271	1.21542	-0.00351	0.78255	1.18731	1.88939	0.13178	0.21186
TNF	OID05548	P01375	Olink Inflammation	7.9186	5.63058	5.25952	2.76535	2.71758	2.8981	2.66071	2.39877	2.48474	3.00479	3.63851	3.52182	2.24452	3.10839	2.857	2.9308	2.223	5.25069	2.86822	2.47569	2.94104	2.17928	4.42392	3.0422	3.20144	2.11174	3.23494	2.69126	2.34305	2.14091	2.70761	2.99649	2.8819	2.82285	2.90028	2.79875	1.82883	1.85505	1.63685	4.0276	2.00706	6.19461	2.80812	2.81278	3.07834	3.18497
IFN-gamma	OID05547	P01579	Olink Inflammation	4.7041	4.73915	8.46371	4.76624	5.75955	5.55014	8.27328	6.72489	8.32824	9.65621	5.67347	9.11148	5.71417	5.94519	7.93462	7.00223	8.75757	4.10934	5.30829	5.54272	5.28856	5.62256	5.74648	7.3905	6.98904	5.5519	4.74445	5.6574	5.86413	4.70832	4.71367	6.27374	5.99746	6.48142	6.4136	5.48312	5.98664	7.7071	3.96526	13.0999	4.46878	5.34248	5.84111	4.4718	7.45673	5.92492
CASP-8	OID00550	Q14790	Olink Inflammation	2.21654	2.36308	4.32154	1.11723	2.56888	3.45302	7.30432	6.3726	2.9939	1.69186	3.80812	3.62184	1.40165	2.60252	3.31151	1.51548	6.44004	2.63298	2.98386	2.80822	2.79421	2.07196	4.5509	3.49382	3.58143	3.13722	3.46904	3.99022	2.90812	3.29589	3.95101	4.14263	3.51441	3.62662	2.59475	2.48213	4.93275	2.8883	1.69404	4.50383	4.95627	3.93595	3.81232	2.97743	1.98059	2.69728
NRTN	OID00548	Q99748	Olink Inflammation	-1.99196	-2.61326	-1.8378	-2.25204	-1.301	-0.70784	-1.08026	-0.66285	-1.76949	-2.02869	-0.5489	-1.58527	-1.57974	-0.74624	-0.73846	-2.42296	-1.67545	-1.59699	-1.26578	-1.52095	-1.02811	-1.0419	-1.7792	-0.81755	-0.79714	-1.65744	-1.62421	-1.2489	-1.49212	-2.0474	-1.01658	0.2359	-1.3902	-1.54203	0.10981	-2.07212	-1.68201	-1.77765	-1.75207	-1.75351	-1.55532	1.66554	-1.6936	-2.31057	-1.69999	-1.63509
4E-BP1	OID00536	Q13541	Olink Inflammation	7.55066	7.23436	3.9318	5.68043	7.55035	7.15243	2.20377	4.63657	7.93037	7.55678	5.18971	4.22941	5.76921	3.92134	5.16871	4.44588	2.71333	6.69571	6.63575	4.26132	5.42814	4.75537	5.22567	4.97474	6.94241	5.41859	5.07217	5.77714	5.03122	2.92664	4.01442	6.11191	4.07446	3.81365	3.56231	4.29493	8.07573	3.50084	7.24206	3.23691	3.10239	5.21925	4.21836	4.52168	3.97894	3.88892
IL6	OID00482	P05231	Olink Inflammation	0.07076	1.98045	2.81802	0.79422	3.76425	2.72751	4.55064	2.99252	3.71166	3.06599	3.84558	3.33955	1.21785	2.9992	4.27302	1.00203	3.11	-0.23862	2.43427	2.36029	4.96566	0.929	3.11477	4.98961	2.55101	2.91365	2.47065	3.80056	2.76855	0.89412	2.62796	4.26101	3.32459	2.02439	7.7463	1.53472	1.85557	0.70355	0.80033	3.23181	1.33558	3.56709	7.0626	1.1951	0.85687	1.32699
[truncated: 11 more columns]
